# Supplementary material for: Predicting Return to Work Following Myocardial Infarction: A Prospective Longitudinal Cohort Study
Source: Int J Environ Res Public Health. 2022 Jun 30;19(13):8032. doi: 10.3390/ijerph19138032 (PMC9266191; doi:10.3390/ijerph19138032)
Supplement: Supplementary file 1 [file ijerph-19-08032-s001.zip]

Archive with 2 entries (2 files):
- ijerph-1775885-supplementary.pdf
- Supplementary Form S1.pdf
